# Supplementary material for: Evaluation of the Respiratory Microbiome and the Use of Tracheal Lavage as a Diagnostic Tool in Kemp’s Ridley Sea Turtles (Lepidochelys kempii)
Source: Animals (Basel). 2021 Oct 10;11(10):2927. doi: 10.3390/ani11102927 (PMC8532748; doi:10.3390/ani11102927)
Supplement: Supplementary file 1 [file animals-11-02927-s001.zip › Table S1.xlsx]

## Sheet: Sheet1
Table S1: Radiographic scores assigned to study turtles as described in Table 1. Disease Condition refers to whether the turtle was diagnosed as non-pneumonia (N) or pneumonia (P) by clinical veterinarians (unrelated to the score assigned). Location refers to whether the abnormalities were unilateral or bilateral. r = right lung; l = left lung; b = bilateral lungs; r,b = bilateral but worse in ri…
Turtle ID	Disease Condition	Mortality	Necropsy Sample Only	Intake				Rehab			Convalescent
				Score	Location	Pattern	Reticular Pattern	Score	Location	Pattern	Score	Location	Pattern
112	N	No	No	0	na	normal	No	0	na	normal	0	na	normal
114	N	No	No	0	na	normal	No	0	na	normal	0	na	normal
241	N	No	No	0	na	normal	No	na	na	na	0	na	normal
8	N	No	No	1	b	diffuse	No	0	na	normal	0	na	normal
14	N	No	No	1	b	ventral	No	na	na	na	1	b	diffuse
56	N	Yes	No	1	b	ventral	No	na	na	na	na	na	na
159	N	Yes	No	1	b	diffuse	No	na	na	na	na	na	na
15	N	Yes	No	2	b	diffuse	No	na	na	na	na	na	na
32	N	No	No	2	l	ventral	No	na	na	na	1	b	ventral
26	N	No	No	3	b	diffuse	No	2	b	diffuse	3	b	diffuse
58	P	No	No	1	r	ventral	No	1	b	ventral	1	b	ventral
185	P	No	No	3	r	ventral	No	2	b	diffuse	3	b	diffuse
247	P	Yes	Yes	3	b	diffuse	Yes	na	na	na	na	na	na
18	P	No	No	4	r,b	ventral	No	1	b	ventromedial	2	l,b	diffuse
53	P	No	No	4	l,b	diffuse	No	4	b	diffuse	1	b	ventral
68	P	Yes	No	4	r	ventromedial	No	na	na	na	na	na	na
73	P	No	No	4	r	ventral	Yes	3	b	ventral	2	b	ventral
79	P	No	No	4	r,b	ventromedial	Yes	4	b	ventral	3	b	ventral
25	P	Yes	No	5	b	diffuse	Yes	na	na	na	na	na	na
27	P	Yes	Yes	5	b	diffuse	Yes	na	na	na	na	na	na
36	P	Yes	No	5	r,b	diffuse	Yes	na	na	na	na	na	na
59	P	No	No	5	r,b	diffuse	Yes	4	b	diffuse	4	b	ventromedial
