# Supplementary material for: Evaluation of the Respiratory Microbiome and the Use of Tracheal Lavage as a Diagnostic Tool in Kemp’s Ridley Sea Turtles (Lepidochelys kempii)
Source: Animals (Basel). 2021 Oct 10;11(10):2927. doi: 10.3390/ani11102927 (PMC8532748; doi:10.3390/ani11102927)
Supplement: Supplementary file 1 [file animals-11-02927-s001.zip › Table S2.xlsx]

## Sheet: Sheet1
Table S2: Identity and percentage of antibiotic sensitivity for bacteria cultured from the tracheal wash samples of turtles classified as Pneumonia. n = number of samples from which the bacteria were isolated; Conv = Convalescent; AM = Amoxicillin; AMK = Amikacin; CEPH = Cephalexin; CFR = Ceftiofur; CFZ = Ceftazidime; CIPR = Ciprofloxacin; ENRO = Enrofloxacin; GENT = Gentamicin; MARB = Marbofloxa…
	Intake	In Rehab	Conv	Antibiotic
	n	n	n	AM	AMK	CEPH	CFR	CFZ	CIPR	ENRO	GENT	MARB	TET	TMS	TOB
Vibrio alginolyticus	1	1	0	0	100	0	100	100	100	100	100	100	100	100	100
Pseudomonas sp.	0	2	0	0	100	0	0	100	100	100	100	100	100	100	100
Raoultella planticola	1	0	0	0	100	100	100	100	100	100	100	100	100	100	100
Vibrio sp.	2	3	3	25	100	25	87.5	87.5	100	100	100	87.5	100	100	100
Shewanella putrefaciens	1	0	0	100	100	0	100	100	100	100	100	100	100	100	100
Enterococcus sp.	0	1	0	100	NE	NE	NE	NE	100	100	NE	50	100	NE	NE
Non-enteric gram neg rod	3	2	1	100	100	80	100	100	100	100	100	NE	100	80	100
No growth	2	2	4
